# Supplementary material for: Preparation of Copper-Decorated Activated Carbon Derived from Platamus occidentalis Tree Fiber for Antimicrobial Applications
Source: Materials (Basel). 2022 Aug 27;15(17):5939. doi: 10.3390/ma15175939 (PMC9457392; doi:10.3390/ma15175939)
Supplement: Supplementary file 1 [file materials-15-05939-s001.zip]

Archive with 1 entries (1 files):
- materials-1844188-supplementary.pdf
